# Supplementary material for: Effect of Different Frequencies of Transcutaneous Electrical Acupoint Stimulation (TEAS) on EEG Source Localization in Healthy Volunteers: A Semi-Randomized, Placebo-Controlled, Crossover Study
Source: Brain Sci. 2025 Mar 3;15(3):270. doi: 10.3390/brainsci15030270 (PMC11940437; doi:10.3390/brainsci15030270)
Supplement: Supplementary file 1 [file brainsci-15-00270-s001.zip]

Archive with 1 entries (1 files):
- brainsci-3399365-supplementary.pdf
